# Supplementary material for: Improved Protocol for DNA Extraction from Subsoils Using Phosphate Lysis Buffer
Source: Microorganisms. 2020 Apr 7;8(4):532. doi: 10.3390/microorganisms8040532 (PMC7232467; doi:10.3390/microorganisms8040532)
Supplement: Supplementary file 1 [file microorganisms-08-00532-s001.zip]

Archive with 3 entries (2 files):
- microorganisms-767267-supplementary 3/
- microorganisms-767267-supplementary 3/2020_Guerra_Beule_Supplementary_tables_figures.docx
- microorganisms-767267-supplementary 3/Supplementary_file_1.docx
